# Supplementary material for: Profiling Commenters on Mental Health–Related Online Forums: A Methodological Example Focusing on Eating Disorder–Related Commenters
Source: JMIR Ment Health. 2019 Apr 22;6(4):e12555. doi: 10.2196/12555 (PMC6658234; doi:10.2196/12555)
Supplement: Multimedia Appendix 1 [file mental_v6i4e12555_app1.zip]

Archive with 28 entries (14 files):
- McCaig Code/
- McCaig Code/10_communities_cmtnrs/
- McCaig Code/10_communities_cmtnrs/10_communities_cmtnrs.py
- McCaig Code/11_communities_ovrlp/
- McCaig Code/11_communities_ovrlp/11_communities_ovrlp.py
- McCaig Code/12_communities_ovrlp_venn/
- McCaig Code/12_communities_ovrlp_venn/12_communities_ovrlp_venn.R
- McCaig Code/13_txt_extrctn/
- McCaig Code/13_txt_extrctn/13_txt_extrctn.py
- McCaig Code/13_txt_extrctn/recovery_wordlist.txt
- McCaig Code/1_extrct_subr_cmnts/
- McCaig Code/1_extrct_subr_cmnts/1_extrct_subr_cmnts.py
- McCaig Code/2_unq_cmntrs_cnt/
- McCaig Code/2_unq_cmntrs_cnt/2_unq_cmntrs_cnt.py
- McCaig Code/3_extrct_athr_cmnts/
- McCaig Code/3_extrct_athr_cmnts/3_extrct_athr_cmnts.py
- McCaig Code/4_unq_subrs/
- McCaig Code/4_unq_subrs/4_unq_subrs.py
- McCaig Code/5_unq_subrs_cmntr_cnt/
- McCaig Code/5_unq_subrs_cmntr_cnt/5_unq_subrs_cmntr_cnt.py
- McCaig Code/6_unq_subrs_all_cmntr_cnt/
- McCaig Code/6_unq_subrs_all_cmntr_cnt/6_unq_subrs_all_cmntr_cnt.py
- McCaig Code/7_clclt_prprtn_cmntrs/
- McCaig Code/7_clclt_prprtn_cmntrs/7_clclt_prprtn_cmntrs.py
- McCaig Code/8_prws_cmprsns_mtrx/
- McCaig Code/8_prws_cmprsns_mtrx/8_prws_cmprsns_mtrx.py
- McCaig Code/9_ntwrk_anlyss/
- McCaig Code/9_ntwrk_anlyss/9_ntwrk_anlyss.R
