# Supplementary material for: Profiling Commenters on Mental Health–Related Online Forums: A Methodological Example Focusing on Eating Disorder–Related Commenters
Source: JMIR Ment Health. 2019 Apr 22;6(4):e12555. doi: 10.2196/12555 (PMC6658234; doi:10.2196/12555)
Supplement: Multimedia Appendix 1 [file mental_v6i4e12555_app1.zip › McCaig Code/10_communities_cmtnrs/10_communities_cmtnrs.py]

# Written using Python 3.6.3. (64-bit) - due to size of data, 64-bit version of Python might be necessary

# Purpose of code: Extracts and creates lists of commenters on communities of subreddits

# INPUT
# To run this code, the folder containing the code should contain the following:
# - .txt files comprising a lists of all subreddits included in each community of interest (i.e., subreddits comprising community 1 in one .txt file, subreddits comprising community 2 in one .txt file); lists can be made by consulting output from step "9_ntwrk_anlyss"
# - .csv monthly files output from step "3_extrct_athr_cmnts"

# OUTPUT
# - .txt files of commenters within each community

#======================================================================================================================================================================================

# IMPORTS NECESSARY PACKAGES
import glob


#OMIT FOLLOWING
sbgrp_cmntrs = [line.strip() for line in open("unq_athrs.txt", 'r')]


# PRODUCES LIST OF COMMENTERS FOR EACH COMMUNITY
csv_files = glob.glob("*.csv")
community_subr_lists = glob.glob("*comm.txt")
community_subr_dict = dict((community[:-4],[]) for community in community_subr_lists)
for community in community_subr_lists:
    subrs = [line.strip() for line in open(community, 'r')]
    for subr in subrs:
        community_subr_dict[community[:-4]].append(subr)
    unq_athrs = set()
    for file in csv_files:
        print(file)
        with open(file, 'rt', encoding='utf8') as input:
            input.readline()
            for row in input:
                row = row.split(",")
                #if "2017-" in row[0]:  # added this as there was a newline at the end
                if row[1][5:] in sbgrp_cmntrs: # OMIT AFTERWARDS
                    if row[2] in community_subr_dict[community[:-4]]:
                        if not row[1] in unq_athrs:
                            unq_athrs.add(row[1])
    print("Number unq athrs in "+community[:-4]+" = "+str(len(unq_athrs)))
    with open("cmntrs_"+community[:-4]+".txt", "w") as output:
        for athr in unq_athrs:
            output.write(athr[5:]+"\n")
