# Supplementary material for: Profiling Commenters on Mental Health–Related Online Forums: A Methodological Example Focusing on Eating Disorder–Related Commenters
Source: JMIR Ment Health. 2019 Apr 22;6(4):e12555. doi: 10.2196/12555 (PMC6658234; doi:10.2196/12555)
Supplement: Multimedia Appendix 1 [file mental_v6i4e12555_app1.zip › McCaig Code/11_communities_ovrlp/11_communities_ovrlp.py]

# Written using Python 3.6.3. (64-bit) - due to size of data, 64-bit version of Python might be necessary

# Purpose of code: Compares the overlap between communities in terms of number of commenters

# INPUT
# To run this code, the folder containing the code should contain the following:
# - .txt files with the list of commenters within each community (output "10_communities_cmntrs")

# OUTPUT
# - .csv file containing all comparisons between communities

# ======================================================================================================================================================================================

# IMPORTS NECESSARY PACKAGES AND READ FILES
import glob, csv, pandas as pd
subr_communities = []
subr_txt_files = glob.glob("*.txt")
for file in subr_txt_files:
    subr_communities.append(file[:-4])
subrs_athrs_dict = {}
subr_txt_files = glob.glob("*.txt")
for file in subr_txt_files:
    subrs_athrs_dict.update({file[:-4]:[line.strip() for line in open(file, 'r')]})


#PAIRWISE - INCLUDE IF 2 COMMUNITIES DETECTED
data = []
for subr1 in subr_communities:
    subr1_athrs = subrs_athrs_dict[subr1]
    for subr2 in subr_communities:
        subr2_athrs = subrs_athrs_dict[subr2]
        ovrlp_cmntr_cnt = 0
        for cmntr in subr1_athrs:
            if cmntr in subr2_athrs:
                ovrlp_cmntr_cnt += 1
        prws_cmprsn = [subr1,len(subr1_athrs),subr2,len(subr2_athrs),ovrlp_cmntr_cnt]
        data.append(prws_cmprsn)
df = pd.DataFrame(data, columns=["a_community1", "b_community1_cmntr_cnt", "c_community2", "d_community2_cmntr_cnt", "e_n_ovrlp_cmntrs"])
df.to_csv("pairwise_cmprsns.csv", index=False, columns=("a_community1", "b_community1_cmntr_cnt", "c_community2", "d_community2_cmntr_cnt", "e_n_ovrlp_cmntrs"))


#TRIPLE - INCLUDE IF 3 COMMUNITIES DETECTED
data = []
for subr1 in subr_communities:
    subr1_athrs = subrs_athrs_dict[subr1]
    for subr2 in subr_communities:
        subr2_athrs = subrs_athrs_dict[subr2]
        for subr3 in subr_communities:
            subr3_athrs = subrs_athrs_dict[subr3]
            ovrlp_cmntr_cnt = 0
            for cmntr in subr1_athrs:
                if cmntr in subr2_athrs:
                    if cmntr in subr3_athrs:
                        ovrlp_cmntr_cnt += 1
            prws_cmprsn = [subr1,len(subr1_athrs),subr2,len(subr2_athrs),subr3,len(subr3_athrs),ovrlp_cmntr_cnt]
            data.append(prws_cmprsn)
df = pd.DataFrame(data, columns=["a_community1", "b_community1_cmntr_cnt", "c_community2", "d_community2_cmntr_cnt", "e_community3", "f_community3_cmntr_cnt", "g_n_ovrlp_cmntrs"])
df.to_csv("triple_cmprsns.csv", index=False, columns=("a_community1", "b_community1_cmntr_cnt", "c_community2", "d_community2_cmntr_cnt", "e_community3", "f_community3_cmntr_cnt", "g_n_ovrlp_cmntrs"))


#QUADRUPLE - INCLUDE IF 4 COMMUNITIES DETECTED
data = []
for subr1 in subr_communities:
    subr1_athrs = subrs_athrs_dict[subr1]
    for subr2 in subr_communities:
        subr2_athrs = subrs_athrs_dict[subr2]
        for subr3 in subr_communities:
            subr3_athrs = subrs_athrs_dict[subr3]
            for subr4 in subr_communities:
                subr4_athrs = subrs_athrs_dict[subr4]
                ovrlp_cmntr_cnt = 0
                for cmntr in subr1_athrs:
                    if cmntr in subr2_athrs:
                        if cmntr in subr3_athrs:
                            if cmntr in subr4_athrs:
                                ovrlp_cmntr_cnt += 1
                prws_cmprsn = [subr1,len(subr1_athrs),subr2,len(subr2_athrs),subr3,len(subr3_athrs),subr4,len(subr4_athrs),ovrlp_cmntr_cnt]
                data.append(prws_cmprsn)
df = pd.DataFrame(data, columns=["a_community1", "b_community1_cmntr_cnt", "c_community2", "d_community2_cmntr_cnt", "e_community3", "f_community3_cmntr_cnt", "g_community4", "h_community4_athr_cnt", "i_n_ovrlp_cmntrs"])
df.to_csv("quad_cmprsns.csv", index=False, columns=("a_community1", "b_community1_cmntr_cnt", "c_community2", "d_community2_cmntr_cnt", "e_community3", "f_community3_cmntr_cnt", "g_community4", "h_community4_athr_cnt", "i_n_ovrlp_cmntrs"))

#QUINTUPLE - INCLUDE IF 5 COMMUNITIES DETECTED
data = []
for subr1 in subr_communities:
    subr1_athrs = subrs_athrs_dict[subr1]
    for subr2 in subr_communities:
        subr2_athrs = subrs_athrs_dict[subr2]
        for subr3 in subr_communities:
            subr3_athrs = subrs_athrs_dict[subr3]
            for subr4 in subr_communities:
                subr4_athrs = subrs_athrs_dict[subr4]
                for subr5 in subr_communities:
                    subr5_athrs = subrs_athrs_dict[subr5]             
                    ovrlp_cmntr_cnt = 0
                    for cmntr in subr1_athrs:
                        if cmntr in subr2_athrs:
                            if cmntr in subr3_athrs:
                                if cmntr in subr4_athrs:
                                    if cmntr in subr5_athrs:
                                        ovrlp_cmntr_cnt += 1
                prws_cmprsn = [subr1,len(subr1_athrs),subr2,len(subr2_athrs),subr3,len(subr3_athrs),subr4,len(subr4_athrs),subr5,len(subr5_athrs),ovrlp_cmntr_cnt]
                data.append(prws_cmprsn)
df = pd.DataFrame(data, columns=["a_community1", "b_community1_cmntr_cnt", "c_community2", "d_community2_cmntr_cnt", "e_community3", "f_community3_cmntr_cnt", "g_community4", "h_community4_athr_cnt","i_community5", "j_community5_athr_cnt", "k_n_ovrlp_cmntrs"])
df.to_csv("quin_cmprsns.csv", index=False, columns=("a_community1", "b_community1_cmntr_cnt", "c_community2", "d_community2_cmntr_cnt", "e_community3", "f_community3_cmntr_cnt", "g_community4", "h_community4_athr_cnt", "i_community5", "j_community5_athr_cnt", "k_n_ovrlp_cmntrs"))
