# Supplementary material for: Profiling Commenters on Mental Health–Related Online Forums: A Methodological Example Focusing on Eating Disorder–Related Commenters
Source: JMIR Ment Health. 2019 Apr 22;6(4):e12555. doi: 10.2196/12555 (PMC6658234; doi:10.2196/12555)
Supplement: Multimedia Appendix 1 [file mental_v6i4e12555_app1.zip › McCaig Code/12_communities_ovrlp_venn/12_communities_ovrlp_venn.R]

# Purpose of code: Compute and plot Venn diagrams of commenter overlap

# INPUT
# Using values from "11_communities_ovrlp", enter respective values (i.e., numbers in different Venn areas) into the 'venn' line

# OUTPUT
# .tiff file containing network plot

#======================================================================================================================================================================================

setwd("")
getwd()

install.packages("VennDiagram")
library(VennDiagram)

# proED Venn
tiff(file = "venn.tiff", width = 3200, height = 3200, units = "px", res = 1200)
venn <- draw.triple.venn(area1=3098,area2=1816,area3=3418,n12=907,n13=1948,n23=1097,n123=679, category = c("Eating/Body", "Mental health", "Women/Appearance/Mixed"),cex=0.6, fontfamily="sans",fill = "grey", cat.pos = c(-15, 15, 0), cat.dist = c(0.04,0.04,-0.425), cat.cex=0.6,cat.fontfamily = "sans", scaled = FALSE,lwd=1, print.mode="raw")
dev.off() 

# thinspo Venn
tiff(file = "venn.tiff", width = 4200, height = 3200, units = "px", res = 1200)
venn <- draw.quintuple.venn(area1 = 734, area2 = 650, area3 = 501, area4 = 118, area5 = 228, n12 = 507, n13 = 432, n14 = 25, n15 = 48, n23 = 400, n24 = 19, n25 = 25, n34 = 13, n35 = 19, n45 = 109, n123 = 359, n124 = 18, n125 = 23, n134 = 13, n135 = 18, n145 = 20, n234 = 11, n235 = 13, n245 = 14, n345 = 10, n1234 = 11, n1235 = 13, n1245 = 13, n1345 = 10, n2345 = 8, n12345 = 8, category = c("Pornography: 1", "Pornography: young/small", "Pornography: 2", "ProEDmemes", "proED"),cex= 0.46, fontfamily="sans",fill = "grey", cat.pos = c(0, -4, 0, 0, 0), cat.dist = c(0.18, 0.22, -0.15, -0.23, 0.2), cat.cex= c(0.6,0.5,0.6,0.6,0.6),cat.fontfamily = "sans", scaled = FALSE,lwd=1, print.mode="raw")
dev.off() 

# prorcvry Venn
tiff(file = "venn.tiff", width = 4200, height = 3200, units = "px", res = 1200)
venn <- draw.quad.venn(area1=829,area2=653,area3=711,area4=515,n12=332,n13=433,n14=317,n23=350,n24=212,n34=245,n123=228,n124=152,n134=189,n234=139,n1234=113, category = c("Eating/Body/Exercise/Appearance", "Mental health", "Mixed", "Eating disorders"),cex=0.6, fontfamily="sans",fill = "grey", cat.pos = c(-9.0, 8.0, -30, 30), cat.dist = c(-.42,-.42,0.12,0.12), cat.cex=0.6,cat.fontfamily = "sans", scaled = FALSE,lwd=1, print.mode="raw")
dev.off() 

# BED Venn
tiff(file = "venn.tiff", width = 3200, height = 3200, units = "px", res = 1200)
venn <- draw.triple.venn(area1=418,area2=1422,area3=1146,n12=291,n13=273,n23=873,n123=226, category = c("Eating disorders", "Mixed", "Eating/Body"),cex=0.6, fontfamily="sans",fill = "grey", cat.pos = c(-15, 15, 0), cat.dist = c(0.04,0.04,-0.425), cat.cex=0.6,cat.fontfamily = "sans", scaled = FALSE,lwd=1, print.mode="raw")
dev.off() 
