# Supplementary material for: Profiling Commenters on Mental Health–Related Online Forums: A Methodological Example Focusing on Eating Disorder–Related Commenters
Source: JMIR Ment Health. 2019 Apr 22;6(4):e12555. doi: 10.2196/12555 (PMC6658234; doi:10.2196/12555)
Supplement: Multimedia Appendix 1 [file mental_v6i4e12555_app1.zip › McCaig Code/13_txt_extrctn/13_txt_extrctn.py]

# Written using Python 3.6.3. (64-bit) - due to size of data, 64-bit version of Python might be necessary

# Purpose of code: Extracts and preprocesses comments for specific commenters, concatenates threads for each subreddit, determines the percentage of each subreddit's threads that contain at least one mention of a specified word

# INPUT
# To run this code, the folder containing the code should contain the following:
# - (output "13_communities_cmtnrs_no_ovrlp") .txt files for each commenters who ONLY commented on subreddits within community 1 or 2, and a .txt file for commenters who commented on both subreddits in both communities
# - the "subreddits.txt" file (to specify the subreddits from which to extract data, these should be written in the file with each subreddit name on a separate line)
# - the Reddit source files (covering the time period interested in)
# - a "*_wordlist.txt" file, containing specific words to look for in the concatenated threads

# OUTPUT
# -  When run, this code will then output a .csv file to the same directory containing the following data for each comment in the subreddits and months of interest:
    # - month posted
    # - commenter username
    # - subreddit name
    # - link identifier
    # - comment (i.e. text) body
    # - thread identifier
# - a .csv file for each specified subreddit containing all the concatenated threads
# - a .csv file (subr_prp_thrds_inc_wrds_dict.csv) containing the percentage of each subreddit's threads that contain a specified word

# ======================================================================================================================================================================================

# This section of code imports necessary packages and sets stopwords, etc.
import re, bz2, glob, json, lzma, string, pandas as pd, csv # imports necessary packages for this code; some packages might need installation, for which youtube.com provides useful tutorials
from nltk import word_tokenize # imports natural language processing toolkit package
from nltk.corpus import stopwords # imports natural language processing toolkit package
subreddits = [line.strip() for line in open("subreddits.txt", 'r')] # reads subreddits of interest from .txt file
print(subreddits)
stop_words = set(stopwords.words('english')) # sets the stop words to use
stop_words.update(['TRUE','FALSE','oh','hi','hello','no','yes','1','2','3','4','5','6','7','8','9','0','a','able','about','across','after','all','almost','also','am','among','an','and','any','are','as','at', 'b', 'be','because','been','but','by','c','can','cannot','could','d','dear','did','do','does','e','either','else','ever','every','f','for','from','g','get','got','h','had','has','have','he','her','hers','him','his','how','however','g','i','if','in','into','is','it','its','j','just','k','l','least','let','like','likely','m','may','me','might','most','must','my','n','neither','no','nr','not','o','of','off','often','on','only','or','other','our','own','p','q','r','rather','s','said','say','says','she','should','since','so','some','t','than','that','the','their','them','then','there','these','they','this','tis','to','too','twas','u','us','v','w','wants','was','we','were','what','when','where','which','while','who','whom','why','will','with','would','x','y','yet','you','your','z']) # appends other stopwords to set (includes duplicates)
translator = str.maketrans(string.punctuation, ' ' * len(string.punctuation))
bz2_files = glob.glob("*.bz2")
xz_files = glob.glob("*.xz")

#==========================================================================================================================================================================================================================================

# The following code reads a .bz2/.xz file row-by-row, extracts comments from subreddits of interest and processes them. This repeats for each .bz2 file in the same folder as this code.
for file in bz2_files:
    print(file) # indicates the .bz2 file the code is currently working on in the console below (*DON'T OPEN THE .csv IT IS CURRENTLY WORKING ON OR IT WILL FORCE AN ERROR*)
    with bz2.open(file, 'rt') as f:
        data = [] # creates a list with all the data of interest
        for line in f:
            comment = json.loads(line)
            if (comment['subreddit']) in subreddits:
                if not (comment['author']) == "AutoModerator":
                    body = comment['body']
                    body = re.sub(r'\w+:\/{2}[\d\w-]+(\.[\d\w-]+)*(?:(?:\/[^\s/]*))*', ' ', body) # replaces URL links with a space
                    body = body.replace("\n", " ") # replaces escape character 'newline' with a space
                    body = body.replace("\r", " ") # replaces escape character 'carriage return' with a space
                    body = body.replace("\t", " ") # replaces escape character 'tab' with a space
                    body = body.replace("[deleted]", " ") # replaces any indication of a deleted body (i.e., '[deleted]') with a space
                    body = body.lower() # makes all text lowercase
                    body = body.translate(translator) # replaces any punctuation with a space
                    body = re.sub(r'[^a-zA-Z\s]', "", str(body)) # removes any non 'a-z' 'A-Z' characters from body
                    body = word_tokenize(body)  # turns body into a list of words
                    body = [w for w in body if not w in stop_words]  # removes stop words
                    body = ' '.join(body)  # turns body into a string
                    relevant_comment = [file[3:-4], comment['author'], comment['subreddit'], comment['link_id'], body, (comment['subreddit']+"_"+comment['link_id'])]  # this is the data from a comment that is extracted, this can be amended to extract more/less data, the first item in the list is the .bz2 file name
                    data.append(relevant_comment) # adds comment and relevant information to data list
    df = pd.DataFrame(data, columns=["a_month", "b_author", "c_subreddit", "d_link_id", "e_body", "f_thread_id"]) # prints .csv file headers
    df.to_csv(file[3:-4]+".csv",index=False,columns=("a_month", "b_author", "c_subreddit", "d_link_id", "e_body", "f_thread_id")) # adds a new row to the .csv containing the extracted data
for file in xz_files:
    print(file) # indicates the .xz file the code is currently working on in the console below (*DON'T OPEN THE .csv IT IS CURRENTLY WORKING ON OR IT WILL FORCE AN ERROR*)
    with lzma.open(file, 'rt') as f:
        data = [] # creates a list with all the data of interest
        for line in f:
            comment = json.loads(line)
            if (comment['subreddit']) in subreddits:
                if not (comment['author']) == "AutoModerator":
                    body = comment['body']
                    body = re.sub(r'\w+:\/{2}[\d\w-]+(\.[\d\w-]+)*(?:(?:\/[^\s/]*))*', ' ', body) # replaces URL links with a space
                    body = body.replace("\n", " ") # replaces escape character 'newline' with a space
                    body = body.replace("\r", " ") # replaces escape character 'carriage return' with a space
                    body = body.replace("\t", " ") # replaces escape character 'tab' with a space
                    body = body.replace("[deleted]", " ") # replaces any indication of a deleted body (i.e., '[deleted]') with a space
                    body = body.lower() # makes all text lowercase
                    body = body.translate(translator) # replaces any punctuation with a space
                    body = re.sub(r'[^a-zA-Z\s]', "", str(body)) # removes any non 'a-z' 'A-Z' characters from body
                    body = word_tokenize(body)  # turns body into a list of words
                    body = [w for w in body if not w in stop_words]  # removes stop words
                    body = ' '.join(body)  # turns body into a string
                    relevant_comment = [file[3:-3], comment['author'], comment['subreddit'], comment['link_id'], body, (comment['subreddit']+"_"+comment['link_id'])]  # this is the data from a comment that is extracted, this can be amended to extract more/less data, the first item in the list is the .bz2 file name
                    data.append(relevant_comment) # adds comment and relevant information to data list
    df = pd.DataFrame(data, columns=["a_month", "b_author", "c_subreddit", "d_link_id", "e_body", "f_thread_id"]) # prints .csv file headers
    df.to_csv(file[3:-3]+".csv",index=False,columns=("a_month", "b_author", "c_subreddit", "d_link_id", "e_body", "f_thread_id")) # adds a new row to the .csv containing the extracted data

#==========================================================================================================================================================================================================================================

# concatenates comment threads and produces a separate .csv file for each subreddit
csv_files = glob.glob("*.csv")
for subr in subreddits:
    thread_dict = {}
    with open(subr+"_cnct_thrds.csv", 'a', encoding='utf8', newline='') as output:
        writer = csv.writer(output)
        for file in csv_files:
            print(file)
            with open(file, 'rt', encoding='utf8') as input:
                input.readline() # skips first line in files (i.e., headers)
                for row in input:
                    row = row.split(",")
                    if subr == row[2]:
                        if row[5] in thread_dict:
                            thread_dict[row[5]].append(row[4] + " ")
                        else:
                            thread_dict[row[5]] = [row[4] + " "]
        for key, value in thread_dict.items():
            writer.writerow(value)

#==========================================================================================================================================================================================================================================

# calculates the percentage of each subreddit's threads that contain a specified word
recovery_terms = [line.strip() for line in open("recovery_wordlist.txt", 'r')]
subrs_allthrds_dict = {key: 0 for key in subreddits} # dictionary of subreddits with '0' values
subrs_thrswithwrds_dict = {key: 0 for key in subreddits} # dictionary of subreddits with '0' values
for subr in subreddits:
    with open(subr+"_cnct_thrds.csv", 'rt', encoding='utf8') as input:
        thrds_contain_word_in_row = 0
        for row in input:
            subrs_allthrds_dict[subr] += 1
            row = word_tokenize(row)
            for word in row:
                if word in recovery_terms:
                    subrs_thrswithwrds_dict[subr] += 1
                    break
subrs_prptn_thrswithwrds_dict = {key: 0 for key in subreddits}
for subr in subreddits:
    prptn_thrds_inc_word = (subrs_thrswithwrds_dict[subr]/subrs_allthrds_dict[subr])*100
    subrs_prptn_thrswithwrds_dict[subr] += prptn_thrds_inc_word
with open('subr_prp_thrds_inc_wrds_dict.csv', 'w', newline='') as output:
    writer = csv.writer(output)
    for entry in subrs_prptn_thrswithwrds_dict.items():
        writer.writerow(entry)
