# Supplementary material for: Profiling Commenters on Mental Health–Related Online Forums: A Methodological Example Focusing on Eating Disorder–Related Commenters
Source: JMIR Ment Health. 2019 Apr 22;6(4):e12555. doi: 10.2196/12555 (PMC6658234; doi:10.2196/12555)
Supplement: Multimedia Appendix 1 [file mental_v6i4e12555_app1.zip › McCaig Code/1_extrct_subr_cmnts/1_extrct_subr_cmnts.py]

# Written using Python 3.6.3. (64-bit) - due to size of data, 64-bit version of Python might be necessary

# Purpose of code: extract specific information relating to each comment made on a specific subreddit or subreddits, and prints monthly .csv files including the data

# DATASETS (BZ2 and XZ FILES) CAN BE ACCESSED FROM: http://files.pushshift.io/reddit/comments/ Archived by WebCite® at http://www.webcitation.org/73Hn3p0ov

# INPUT
# To run this code, the folder containing the code should contain the following:
# - the "subreddits.txt" file (to specify the subreddits from which to extract data, these should be written in the file with each subreddit name on a separate line)
# - the Reddit source files (covering the time period interested in)

# OUTPUT
# - monthly .csv files (for each Reddit source file in the folder) the following information relating to all comments made on specified subreddits (Comments made by '[deleted]' or 'AutoModerator' accounts are not extracted):
#       - month posted
#       - commenter username
#       - subreddit name
#       - thread identifier
# - a .csv file with the number of comments made on each subreddit (excluding '[deleted]' or 'AutoModerator' accounts)
# - a .csv file with the number of commenters on each subreddit (excluding '[deleted]' or 'AutoModerator' accounts)
#======================================================================================================================================================================================
# IMPORTS NECESSARY PACKAGES
import bz2, glob, json, pandas as pd, csv, lzma, string, re

# READS "subreddit.txt" FILE
subrs = [line.strip() for line in open("subreddits.txt", 'r')]
print(subrs)
subr_dict = dict.fromkeys(subrs,0)

translator = str.maketrans(string.punctuation, ' ' * len(string.punctuation))

# EXTRACTS SPECIFIC INFORMATION RELATING TO EACH COMMENT MADE ON SPECIFIC SUBREDDITS, AND PRINTS MONTHLY .csv FILES INCLUDING THE DATA
bz2_files = glob.glob("*.bz2")
xz_files = glob.glob("*.xz")
for file in bz2_files:
    print(file)
    with bz2.open(file, 'rt') as f:
        data = []
        for line in f:
            comment = json.loads(line)
            if (comment['subreddit']) in subrs:
                if not (comment['author']) == '[deleted]': # excludes comments made by '[deleted]' account
                    if not (comment['author']) == 'AutoModerator': # excludes comments made by 'AutoModerator' account
                        subr_dict[(comment['subreddit'])] += 1 # increases the comment count for the specific subreddit
                        body = comment['body']
                        body = re.sub(r'\w+:\/{2}[\d\w-]+(\.[\d\w-]+)*(?:(?:\/[^\s/]*))*', ' ', body)  # replaces URL links with a space
                        body = body.replace("\n", " ")  # replaces escape character 'newline' with a space
                        body = body.replace("\r", " ")  # replaces escape character 'carriage return' with a space
                        body = body.replace("\t", " ")  # replaces escape character 'tab' with a space
                        body = body.replace("[deleted]", " ")  # replaces any indication of a deleted body (i.e., '[deleted]') with a space
                        body = body.lower()  # makes all text lowercase
                        body = body.translate(translator)  # replaces any punctuation with a space
                        body = re.sub(r'[^a-zA-Z\s]', "", str(body))  # removes any non 'a-z' 'A-Z' characters from body
                        relevant_comment = [file[3:-4], ("athr_"+(comment['author'])), comment['subreddit'], body, (comment['subreddit']+"_"+comment['link_id'])] # extracts specific information
                        data.append(relevant_comment)
    df = pd.DataFrame(data, columns=["a_month", "b_author", "c_subreddit", "d_body", "e_thread_id"])
    df.to_csv(file[3:-4]+".csv", index=False, columns=("a_month", "b_author", "c_subreddit", "d_body", "e_thread_id")) # prints .csv file including extracted information
for file in xz_files:
    print(file)
    with lzma.open(file, 'rt') as f:
        data = []
        for line in f:
            comment = json.loads(line)
            if (comment['subreddit']) in subrs:
                if not (comment['author']) == '[deleted]': # excludes comments made by '[deleted]' account
                    if not (comment['author']) == 'AutoModerator': # excludes comments made by 'AutoModerator' account
                        subr_dict[(comment['subreddit'])] += 1 # increases the comment count for the specific subreddit
                        body = comment['body']
                        body = re.sub(r'\w+:\/{2}[\d\w-]+(\.[\d\w-]+)*(?:(?:\/[^\s/]*))*', ' ', body)  # replaces URL links with a space
                        body = body.replace("\n", " ")  # replaces escape character 'newline' with a space
                        body = body.replace("\r", " ")  # replaces escape character 'carriage return' with a space
                        body = body.replace("\t", " ")  # replaces escape character 'tab' with a space
                        body = body.replace("[deleted]", " ")  # replaces any indication of a deleted body (i.e., '[deleted]') with a space
                        body = body.lower()  # makes all text lowercase
                        body = body.translate(translator)  # replaces any punctuation with a space
                        body = re.sub(r'[^a-zA-Z\s]', "", str(body))  # removes any non 'a-z' 'A-Z' characters from body
                        relevant_comment = [file[3:-3], ("athr_"+(comment['author'])), comment['subreddit'], body, (comment['subreddit']+"_"+comment['link_id'])] # extracts specific information
                        data.append(relevant_comment)
    df = pd.DataFrame(data, columns=["a_month", "b_author", "c_subreddit", "d_body", "e_thread_id"])
    df.to_csv(file[3:-3]+".csv", index=False, columns=("a_month", "b_author", "c_subreddit", "d_body", "e_thread_id")) # prints .csv file including extracted information

# COUNTS ALL COMMENTERS WHO HAVE COMMENTED ON THE SPECIFIED SUBREDDITS
r_files = glob.glob("*.csv")
subrs_athrs_dict = dict((subr,set()) for subr in subrs)
for file in r_files:
    print(file)
    with open(file, 'rt', encoding='utf8') as input:
        input.readline()
        for row in input:
            row = row.split(",")
            if row[2] in subrs_athrs_dict:
                if not row[1] in subrs_athrs_dict[row[2]]:
                    subrs_athrs_dict[row[2]].add(row[1][5:])

# PRINTS A FILE WITH NUMBER OF COMMENTERS FOR EACH SUBREDDIT
subrs_athrs_cnt = dict((subr,len(subrs_athrs_dict.get(subr))) for subr in subrs)
with open('subr_unq_cmntrs_cnt.csv', 'w', newline='') as output:
    writer = csv.writer(output)
    for row in subrs_athrs_cnt.items():
        writer.writerow(row)

# PRINTS A FILE WITH NUMBER OF COMMENTS FOR EACH SUBREDDIT
with open('subr_cmnt_cnt.csv', 'w', newline='') as output:
    writer = csv.writer(output)
    for row in subr_dict.items():
        writer.writerow(row)
