# Supplementary material for: Profiling Commenters on Mental Health–Related Online Forums: A Methodological Example Focusing on Eating Disorder–Related Commenters
Source: JMIR Ment Health. 2019 Apr 22;6(4):e12555. doi: 10.2196/12555 (PMC6658234; doi:10.2196/12555)
Supplement: Multimedia Appendix 1 [file mental_v6i4e12555_app1.zip › McCaig Code/2_unq_cmntrs_cnt/2_unq_cmntrs_cnt.py]

# Written using Python 3.6.3. (64-bit) - due to size of data, 64-bit version of Python might be necessary

# Purpose of code: Count, and produce a list of, all commenters who has posted on specific subreddits

# INPUT
# To run this code, the folder containing the code should contain the following:
# - the "subrs.txt" file (to specify the subreddits from which to extract data, these should be written in the file with each subreddit name on a separate line)
# - monthly .csv files (output from code "1_extrct_subr_cmnts.py")

# OUTPUT
# a .txt file containing the usernames for each commenter who had commented on the subreddits (excluding '[deleted]' and 'AutoModerator')

#======================================================================================================================================================================================

# IMPORTS NECESSARY PACKAGES
import glob

# READS "subrs.txt" FILE
subrs = [line.strip() for line in open("subrs.txt", 'r')]

# EXTRACTS COMMENTER USERNAMES RELATING TO EACH COMMENT MADE ON SPECIFIC SUBREDDITS
r_files = glob.glob("*.csv")
unq_athrs = set()
for file in r_files:
    print(file)
    with open(file, 'rt', encoding='utf8') as input:
        input.readline()
        for row in input:
            row = row.split(",")
            if row[2] in subrs:
                if not row[1] in unq_athrs:
                    unq_athrs.add(row[1])

# PRINTS "unq_athrs.txt" FILE WITH ALL USERNAMES (also prints number of commenters who commented on subreddits)
print("Number unq athrs = "+str(len(unq_athrs)))
with open("unq_athrs.txt", "w") as output:
    for athr in unq_athrs:
        output.write(athr[5:]+"\n")
