# Supplementary material for: Profiling Commenters on Mental Health–Related Online Forums: A Methodological Example Focusing on Eating Disorder–Related Commenters
Source: JMIR Ment Health. 2019 Apr 22;6(4):e12555. doi: 10.2196/12555 (PMC6658234; doi:10.2196/12555)
Supplement: Multimedia Appendix 1 [file mental_v6i4e12555_app1.zip › McCaig Code/3_extrct_athr_cmnts/3_extrct_athr_cmnts.py]

# Written using Python 3.6.3. (64-bit) - due to size of data, 64-bit version of Python might be necessary

# Purpose of code: extract specific information relating to each comment made on by specified authors

# INPUT
# To run this code, the folder containing the code should contain the following:
# - the "unq_athrs.txt" file (to specify the authors whose comments are to extract data; output from code "2_unq_cmntrs.py")
# - the Reddit source files (covering the time period interested in)

# OUTPUT
# - monthly .csv files (for each Reddit source file in the folder) the following information relating to all comments made by specified authors:
#       - month posted
#       - commenter username
#       - subreddit name
#       - thread identifier

#======================================================================================================================================================================================
# IMPORTS NECESSARY PACKAGES
import bz2, glob, json, pandas as pd, lzma

# READS "unq_athrs.txt" FILE
unq_athrs = [line.strip() for line in open("unq_athrs.txt", 'r')]

# EXTRACTS SPECIFIC INFORMATION RELATING TO EACH COMMENT MADE BY SPECIFIED AUTHORS, AND PRINTS MONTHLY .csv FILES INCLUDING THE DATA
bz2_files = glob.glob("*.bz2")
xz_files = glob.glob("*.xz")
for file in bz2_files:
    print(file)
    with bz2.open(file, 'rt') as f:
        data = []
        for line in f:
            comment = json.loads(line)
            if (comment['author']) in unq_athrs:
                relevant_comment = [file[3:-4], ("athr_"+comment['author']), comment['subreddit'], (comment['subreddit']+"_"+comment['link_id'])]  # this is the data from a comment that is extracted, this can be amended to extract more/less data, the first item in the list is the .bz2 file name
                data.append(relevant_comment)
    df = pd.DataFrame(data, columns=["a_month", "b_author", "c_subreddit", "d_thread_id"])
    df.to_csv(file[3:-4] + ".csv", index=False, columns=("a_month", "b_author", "c_subreddit", "d_thread_id"))
for file in xz_files:
    print(file)
    with lzma.open(file, 'rt') as f:
        data = []
        for line in f:
            comment = json.loads(line)
            if (comment['author']) in unq_athrs:
                relevant_comment = [file[3:-3], ("athr_"+comment['author']), comment['subreddit'], (comment['subreddit']+"_"+comment['link_id'])]  # this is the data from a comment that is extracted, this can be amended to extract more/less data, the first item in the list is the .bz2 file name
                data.append(relevant_comment)
    df = pd.DataFrame(data, columns=["a_month", "b_author", "c_subreddit", "d_thread_id"])
    df.to_csv(file[3:-3] + ".csv", index=False, columns=("a_month", "b_author", "c_subreddit", "d_thread_id"))
