# Supplementary material for: Profiling Commenters on Mental Health–Related Online Forums: A Methodological Example Focusing on Eating Disorder–Related Commenters
Source: JMIR Ment Health. 2019 Apr 22;6(4):e12555. doi: 10.2196/12555 (PMC6658234; doi:10.2196/12555)
Supplement: Multimedia Appendix 1 [file mental_v6i4e12555_app1.zip › McCaig Code/4_unq_subrs/4_unq_subrs.py]

# Written using Python 3.6.3. (64-bit) - due to size of data, 64-bit version of Python might be necessary

# Purpose of code: Count, and produce a list of, all subreddits that commenters on specific subreddits have also commented on

# INPUT
# To run this code, the folder containing the code should contain the following:
# - monthly .csv files (output from code "3_extrct_athr_cmnts.py")

# OUTPUT
# a .txt file containing the subreddit names for each subreddit that commenters on specific subreddits had also commented on (excluding '[deleted]' and 'AutoModerator')

#======================================================================================================================================================================================

# IMPORTS NECESSARY PACKAGES
import glob

# EXTRACTS SUBREDDIT NAMES THAT COMMENTERS ON SPECIFIC SUBREDDITS HAD ALSO COMMENTED ON
r_files = glob.glob("*.csv")
unq_subrs = set()
for file in r_files:
    print(file)
    with open(file, 'rt', encoding='utf8') as input:
        input.readline()
        for row in input:
            row = row.split(",")
            if not row[2] in unq_subrs:
                unq_subrs.add(row[2])

# PRINTS "unq_subrs.txt" FILE WITH ALL SUBREDDIT NAMES (also prints number of subreddits)
print("Number unq subrs = "+str(len(unq_subrs)))
with open("unq_subrs.txt", "w") as output:
    for subr in unq_subrs:
        output.write(subr+"\n")
