# Supplementary material for: Profiling Commenters on Mental Health–Related Online Forums: A Methodological Example Focusing on Eating Disorder–Related Commenters
Source: JMIR Ment Health. 2019 Apr 22;6(4):e12555. doi: 10.2196/12555 (PMC6658234; doi:10.2196/12555)
Supplement: Multimedia Appendix 1 [file mental_v6i4e12555_app1.zip › McCaig Code/5_unq_subrs_cmntr_cnt/5_unq_subrs_cmntr_cnt.py]

# Written using Python 3.6.3. (64-bit) - due to size of data, 64-bit version of Python might be necessary

# Purpose of code: Counts all comments, and records all commenters who made the comments, made on each subreddit that commenters on specific subreddits have also commented on

# INPUT
# To run this code, the folder containing the code should contain the following:
# - monthly .csv files (output from code "3_extrct_athr_cmnts.py")

# OUTPUT
# .csv files containing the subreddit names and number of comments for each subreddit that commenters on specific subreddits had also commented on (excluding '[deleted]' and 'AutoModerator')

#======================================================================================================================================================================================
# IMPORTS NECESSARY PACKAGES
import glob, csv

# READS "unq_subrs.txt" FILE
subrs = [line.strip() for line in open("unq_subrs.txt", 'r')]
print(str(len(subrs)))

# COUNTS ALL COMMENTERS WHO HAVE COMMENTED ON THE SUBREDDIT SPECIFIED IN STEP 2, AND THE SPECIFIC SUBREDDITS WITH OVER 1000 COMMENTS
r_files = glob.glob("*.csv")
subrs_athrs_dict = dict((subr,set()) for subr in subrs)
for file in r_files:
    print(file)
    with open(file, 'rt', encoding='utf8') as input:
        input.readline()
        for row in input:
            row = row.split(",")
            if row[2] in subrs_athrs_dict:
                if not row[1] in subrs_athrs_dict[row[2]]:
                    subrs_athrs_dict[row[2]].add(row[1][5:])

# PRINTS A FILE WITH THE NUMBER OF COMMENTERS (who have commented on subreddits in step 2) FOR EACH SUBREDDIT WITH OVER 1000 COMMENTS
subrs_athrs_cnt = dict((subr,len(subrs_athrs_dict.get(subr))) for subr in subrs)
with open('subr_unq_athrs_cnt.csv', 'w', newline='') as output:
    writer = csv.writer(output)
    for row in subrs_athrs_cnt.items():
        writer.writerow(row)

# PRINTS A FILE WITH THE NUMBER OF COMMENTERS (who have commented on subreddits in step 2) FOR EACH SUBREDDIT WITH OVER 1000 COMMENTS
with open('subr_unq_athrs_nms.csv', 'w', newline='') as output:
    writer = csv.writer(output)
    for row in subrs_athrs_dict.items():
        unq_nms = []
        unq_nms.append(row[0])
        for item in row[1]:
            unq_nms.append("athr_"+item)
        unq_nms.append(",") # this avoids problems with missing the last author in a row
        writer.writerow(unq_nms)
