# Supplementary material for: Profiling Commenters on Mental Health–Related Online Forums: A Methodological Example Focusing on Eating Disorder–Related Commenters
Source: JMIR Ment Health. 2019 Apr 22;6(4):e12555. doi: 10.2196/12555 (PMC6658234; doi:10.2196/12555)
Supplement: Multimedia Appendix 1 [file mental_v6i4e12555_app1.zip › McCaig Code/6_unq_subrs_all_cmntr_cnt/6_unq_subrs_all_cmntr_cnt.py]

# Written using Python 3.6.3. (64-bit) - due to size of data, 64-bit version of Python might be necessary

# Purpose of code: Counts all unique commenters (i.e, not just commenters who have posted on the subreddits of interest in step 1/2) and produces a list of the number of commenters on each subreddit

# INPUT
# To run this code, the folder containing the code should contain the following:
# - Create the file "unq_subrs_ovr_1prcnt.txt" in the folder and include all the subreddits of interest (e.g., omitting subreddits with fewer than 1% commenters) from the "subr_unq_athrs_cnt.csv" file from "5_unq_subrs_cmntr_cnt" (each subreddit on a separate line)
# - the Reddit source files (covering the time period interested in)

# OUTPUT
# a .csv file containing the overall number of commenters on each subreddit that commenters on specific subreddits had also commented on

# ======================================================================================================================================================================================
# IMPORTS NECESSARY PACKAGES
import glob, bz2, lzma, csv, json, numpy

subrs = [line.strip() for line in open("unq_subrs_ovr_1prcnt.txt", 'r')]
print("Number of subrs in text file = "+str(len(subrs)))

# COUNTS ALL COMMENTERS WHO HAVE COMMENTED ON THE SPECIFIED SUBREDDITS
bz2_files = glob.glob("*.bz2")
xz_files = glob.glob("*.xz")
def chunks(l, n): # chunking done to minimise a computer memory error
    for i in range(0, len(l), n):
        yield l[i:i+n]
no_chunks = 0
for chunk in chunks(subrs,150):
    no_chunks += 1
    print("Chunk number "+str(no_chunks)+" out of "+str(len(subrs)/150))
    print("No of subrs in chunk = " + str(len(chunk)))
    subrs_athrs_dict = dict((subr,set()) for subr in chunk)
    for file in bz2_files:
        print(file)
        with bz2.open(file, 'rt') as input:
            for row in input:
                comment = json.loads(row)
                if (comment['subreddit']) in chunk:
                    if not (comment['author']) == '[deleted]':
                        if not (comment['author']) == 'AutoModerator':
                            if (comment['subreddit']) in subrs_athrs_dict:
                                if not (comment['author']) in subrs_athrs_dict[(comment['subreddit'])]:
                                    subrs_athrs_dict[(comment['subreddit'])].add((comment['author']))
    for file in xz_files:
        print(file)
        with lzma.open(file, 'rt') as input:
            for row in input:
                comment = json.loads(row)
                if (comment['subreddit']) in chunk:
                    if not (comment['author']) == '[deleted]':
                        if not (comment['author']) == 'AutoModerator':
                            if (comment['subreddit']) in subrs_athrs_dict:
                                if not (comment['author']) in subrs_athrs_dict[(comment['subreddit'])]:
                                    subrs_athrs_dict[(comment['subreddit'])].add((comment['author']))

# PRINTS A FILE WITH THE OVERALL NUMBER OF COMMENTERS FOR EACH SUBREDDIT WITH OVER 1000 COMMENTS
    subrs_athrs_cnt = dict((subr,len(subrs_athrs_dict.get(subr))) for subr in chunk)
    with open('n'+str(no_chunks)+'_unq_subrs_all_cmntr_cnt.csv', 'w', newline='') as output:
        writer = csv.writer(output)
        for row in subrs_athrs_cnt.items():
            writer.writerow(row)
