# Supplementary material for: Profiling Commenters on Mental Health–Related Online Forums: A Methodological Example Focusing on Eating Disorder–Related Commenters
Source: JMIR Ment Health. 2019 Apr 22;6(4):e12555. doi: 10.2196/12555 (PMC6658234; doi:10.2196/12555)
Supplement: Multimedia Appendix 1 [file mental_v6i4e12555_app1.zip › McCaig Code/7_clclt_prprtn_cmntrs/7_clclt_prprtn_cmntrs.py]

# Written using Python 3.6.3. (64-bit) - due to size of data, 64-bit version of Python might be necessary

# Purpose of code: To compile the commenter counts from steps 5 and 6, and calculate the proportion of commenters who have commented on the specified subreddits

# INPUT
# To run this code, the folder containing the code should contain the following:
# - a .txt file (or .txt files) containing all subreddits of interest used in step 6
# - .csv file (or files) from steps 5 and 6 containing all commenter counts for specific ED commenters and all commenters

# OUTPUT
# - a .csv file with each row representing a subreddit, the number of commenters on the subreddit who have also commented on the specified subreddit, the total number of commenters on the subreddit, the proportion of total commenters who have commented on the subreddit

#======================================================================================================================================================================================

# IMPORTS NECESSARY PACKAGES
import glob, csv

# READS CMNTR COUNT FILES AND CALCULATES PROPORTION
txt_files = glob.glob("unq_subrs_ovr_1prcnt.txt")
subrs = []
for t_file in txt_files:
    for line in open(t_file, 'r'):
        subrs.append(line.strip())
print("Number of subreddits = "+str(len(subrs)))
prprtn_cmntr_dict = dict((subr,[]) for subr in subrs)
specific_cmntr_cnt_files = glob.glob("*subr_unq_athrs_cnt.csv")
for file in specific_cmntr_cnt_files:
    with open(file, "rt" ,encoding='utf8') as input:
        for row in input:
            row = row.split(",")
            if row[0] in subrs:
                prprtn_cmntr_dict[(row[0])].append((row[1][:-1]))
all_cmntr_cnt_files = glob.glob("*_unq_subrs_all_cmntr_cnt.csv")
for file in all_cmntr_cnt_files:
    with open(file, 'rt', encoding='utf8') as input:
        for row in input:
            row = row.split(",")
            if row[0] in subrs:
                prprtn_cmntr_dict[(row[0])].append((row[1][:-1]))
for subr in subrs:
    prprtn = int(prprtn_cmntr_dict[subr][0])/int(prprtn_cmntr_dict[subr][1])
    prprtn_cmntr_dict[subr].append(prprtn)

# PRINTS "prprtn_cmntr_dict.csv" FILE WITH BOTH COMMENTER COUNTS AND PROPORTION FOR EACH SUBREDDIT
with open('prprtn_cmntr_dict.csv', 'w', newline='') as output:
    writer = csv.writer(output)
    writer.writerow(["subreddit","specific_subreddit_commenter_count","all_commenter_count","proportion_specific_subreddit_commenters"])
    for subr in subrs:
        entry = (subr,prprtn_cmntr_dict[subr][0],prprtn_cmntr_dict[subr][1],prprtn_cmntr_dict[subr][2])
        writer.writerow(entry)
