# Supplementary material for: Profiling Commenters on Mental Health–Related Online Forums: A Methodological Example Focusing on Eating Disorder–Related Commenters
Source: JMIR Ment Health. 2019 Apr 22;6(4):e12555. doi: 10.2196/12555 (PMC6658234; doi:10.2196/12555)
Supplement: Multimedia Appendix 1 [file mental_v6i4e12555_app1.zip › McCaig Code/8_prws_cmprsns_mtrx/8_prws_cmprsns_mtrx.py]

# Written using Python 3.6.3. (64-bit) - due to size of data, 64-bit version of Python might be necessary

# Purpose of code: For the subreddits of interest, produces a matrix representing the degree of commenter overlap between each pairwise comparison of the subreddits

# INPUT
# To run this code, the folder containing the code should contain the following:
# - a .txt file containing all subreddits of interest (selected from step 7 output)
# - .csv file ("subr_unq_athrs_nms.csv") containing the specific usernames from each subreddit (step 5 output)

# OUTPUT
# - a .csv file containing pairwise commenter overlap matrix

#======================================================================================================================================================================================

# IMPORTS NECESSARY PACKAGES
import glob, csv, pandas as pd

# READS IN SUBREDDIT LIST AND CREATES DICTIONARY COMPRISING UNIQUE USERNAMES
subrs = [line.strip() for line in open("top50_subrs.txt", 'r')]
subrs_athrs_dict = dict((subr,[]) for subr in subrs)
with open("subr_unq_athrs_nms.csv", 'rt', encoding='utf8') as input:
    for row in input:
        row = row.split(",")
        if row[0] in subrs_athrs_dict:
            athrs = row[1:]
            for athr in athrs:
                if not athr == '':
                    subrs_athrs_dict[row[0]].append(athr[5:])

# COMPUTES PAIRWISE COMPARISONS AND WRITES .csv FILE CONTAINING PAIRWISE COMMENTER OVERLAP MATRIX
twoXtwo_mtrx = []
for subr1 in subrs:
    subr1_athrs = subrs_athrs_dict[subr1][:-2]
    prws_twoXtwo_lst = []
    for subr2 in subrs:
        subr2_athrs = subrs_athrs_dict[subr2][:-2]
        ovrlp_cmntr_cnt = 0
        for cmntr in subr1_athrs:
            if cmntr in subr2_athrs:
                ovrlp_cmntr_cnt += 1
        mean_prcntg_subrs_cmntrs_in_othr_subr = ((ovrlp_cmntr_cnt / len(subr1_athrs)) + (ovrlp_cmntr_cnt / len(subr2_athrs))) / 2
        prws_twoXtwo_lst.append(mean_prcntg_subrs_cmntrs_in_othr_subr)
    twoXtwo_mtrx.append(prws_twoXtwo_lst)
twoXtwo_df = pd.DataFrame(twoXtwo_mtrx, index=subrs, columns=subrs)
twoXtwo_df.to_csv("prws_cmprsns_mtrx.csv")
