# Supplementary material for: Profiling Commenters on Mental Health–Related Online Forums: A Methodological Example Focusing on Eating Disorder–Related Commenters
Source: JMIR Ment Health. 2019 Apr 22;6(4):e12555. doi: 10.2196/12555 (PMC6658234; doi:10.2196/12555)
Supplement: Multimedia Appendix 1 [file mental_v6i4e12555_app1.zip › McCaig Code/9_ntwrk_anlyss/9_ntwrk_anlyss.R]

# Purpose of code: Compute and plot network analysis

# INPUT
# To run this code, the folder containing the code should contain the following:
# - "prws_cmprsns_mtrx.csv" file (output from code "8_prws_cmprsns_mtrx")

# OUTPUT
# .jpg file containing network plot

#======================================================================================================================================================================================

# SET WORKING DIRECTORY
setwd("") # set the file directory to the folder containing this code
getwd()

# INSTALL NECESSARY PACKAGES

install.packages("qgraph",dep=TRUE)
library(qgraph)
library(igraph)

#READ IN MATRIX
data = read.csv("prws_cmprsns_mtrx.csv", sep=",", row.names=1) # enter name of matrix .csv file (inc. column and row names)
matrix <- as.matrix(data)

#COMMUNITY DETECTION (Walktrap algorithm by Pons and Latapy)
network_plot <- qgraph(matrix,color="white",shape="circle",minimum=0.25,vsize=4,layout="spring", posCol="black", negCol="black",labels=TRUE) # plots network
g = as.igraph(network_plot, attributes=TRUE) # converts graph to igraph
wc <- walktrap.community(g,steps=2,modularity=TRUE); wc$membership # runs random walks for community detection

# NETWORK PLOT (9 ED subreddit network)
# to specify different colours and shapes for the nodes (i.e., subreddits), copy the output for "wc" above into a text document and replace each different value with a different colour/shape combination below
Cols <- c("grey90", "grey60", "grey90", "grey90", "grey90", "grey60", "grey60", "grey60", "grey60")
Labels <- c("A","B","C","D","E","F","G","H","I") # labels relate to the order in which the subreddits are entered in the step 9 .txt file input (i.e., "A"=first in list, "B"=second in list)
network_plot <- qgraph(matrix,labels=Labels,color=Cols,shape="circle",minimum=0.0,vsize=10,layout="spring", posCol="black", negCol="black",labels=TRUE, filetype="jpg") # change minimum value to alter the minimum relationship that should be displayed on the plot

# NETWORK PLOT (BED subreddit network)
# to specify different colours and shapes for the nodes (i.e., subreddits), copy the output for "wc" above into a text document and replace each different value with a different colour/shape combination below
Cols <- c("grey90",  "grey0",  "grey50",  "grey90",  "grey90",  "grey50",  "grey50",  "grey0",  "grey50",  "grey90",  "grey50",  "grey90",  "grey50",  "grey90",  "grey0",  "grey50",  "grey90",  "grey50",  "grey50",  "grey50",  "grey50",  "grey50",  "grey50",  "grey50",  "grey0",  "grey50",  "grey50",  "grey50",  "grey50",  "grey50",  "grey50",  "grey50",  "grey50",  "grey50",  "grey0",  "grey50",  "grey50",  "grey50",  "grey50",  "grey50",  "grey50",  "grey50",  "grey50",  "grey50",  "grey50",  "grey50",  "grey50",  "grey50",  "grey50",  "grey50")
Labels <- c("A","B","C","D","E","F","G","H","I", "J", "K", "L", "M", "N", "O", "P", "Q", "R", "S", "T", "U", "V", "W", "X", "Y", "Z", "AA", "AB", "AC", "AD", "AE", "AF", "AG", "AH", "AI", "AJ", "AK", "AL", "AM", "AN", "AO","AP", "AQ", "AR", "AS", "AT", "AU", "AV", "AW", "AX") # labels relate to the order in which the subreddits are entered in the step 9 .txt file input (i.e., "A"=first in list, "B"=second in list)
Vsizes <- c(6.94,6.88,6.82,6.76,6.7,6.64,6.58,6.52,6.46,6.4,6.34,6.28,6.22,6.16,6.1,6.04,5.98,5.92,5.86,5.8,5.74,5.68,5.62,5.56,5.5,5.44,5.38,5.32,5.26,5.2,5.14,5.08,5.02,4.96,4.9,4.84,4.78,4.72,4.66,4.6,4.54,4.48,4.42,4.36,4.3,4.24,4.18,4.12,4.06,4)
network_plot <- qgraph(matrix,labels=Labels,color=Cols,shape="circle",minimum=0.25,vsize=Vsizes,layout="spring", posCol="black", negCol="black",labels=TRUE, filetype="jpg") # change minimum value to alter the minimum relationship that should be displayed on the plot

# NETWORK PLOT (proED subreddit network)
# to specify different colours and shapes for the nodes (i.e., subreddits), copy the output for "wc" above into a text document and replace each different value with a different colour/shape combination below
Cols <- c("grey0",  "grey0",  "grey0",  "grey0",  "grey90",  "grey0",  "grey90",  "grey0",  "grey50",  "grey50",  "grey90",  "grey90",  "grey90",  "grey90",  "grey0",  "grey90",  "grey90",  "grey90",  "grey0",  "grey0",  "grey90",  "grey0",  "grey0",  "grey50",  "grey90",  "grey90",  "grey90",  "grey90",  "grey50",  "grey90",  "grey90",  "grey90",  "grey50",  "grey90",  "grey50",  "grey90",  "grey90",  "grey50",  "grey50",  "grey50",  "grey90",  "grey50",  "grey90",  "grey90",  "grey90",  "grey0",  "grey50",  "grey90",  "grey90",  "grey90")
Labels <- c("A","B","C","D","E","F","G","H","I", "J", "K", "L", "M", "N", "O", "P", "Q", "R", "S", "T", "U", "V", "W", "X", "Y", "Z", "AA", "AB", "AC", "AD", "AE", "AF", "AG", "AH", "AI", "AJ", "AK", "AL", "AM", "AN", "AO","AP", "AQ", "AR", "AS", "AT", "AU", "AV", "AW", "AX") # labels relate to the order in which the subreddits are entered in the step 9 .txt file input (i.e., "A"=first in list, "B"=second in list)
Vsizes <- c(6.94,6.88,6.82,6.76,6.7,6.64,6.58,6.52,6.46,6.4,6.34,6.28,6.22,6.16,6.1,6.04,5.98,5.92,5.86,5.8,5.74,5.68,5.62,5.56,5.5,5.44,5.38,5.32,5.26,5.2,5.14,5.08,5.02,4.96,4.9,4.84,4.78,4.72,4.66,4.6,4.54,4.48,4.42,4.36,4.3,4.24,4.18,4.12,4.06,4)
network_plot <- qgraph(matrix,labels=Labels,color=Cols,shape="circle",minimum=0.25,vsize=Vsizes,layout="spring", posCol="black", negCol="black",labels=TRUE, filetype="jpg") # change minimum value to alter the minimum relationship that should be displayed on the plot

# NETWORK PLOT (prorcvry subreddit network)
# to specify different colours and shapes for the nodes (i.e., subreddits), copy the output for "wc" above into a text document and replace each different value with a different colour/shape combination below
Cols <- c("grey100",  "grey100",  "grey100",  "grey0",  "grey0",  "grey100",  "grey30",  "grey0",  "grey30",  "grey30",  "grey30",  "grey30",  "grey0",  "grey0",  "grey0",  "grey70",  "grey0",  "grey30",  "grey0",  "grey70",  "grey30",  "grey0",  "grey100",  "grey70",  "grey0",  "grey0",  "grey0",  "grey0",  "grey0",  "grey70",  "grey0",  "grey0",  "grey70",  "grey70",  "grey30",  "grey0",  "grey70",  "grey70",  "grey0",  "grey70",  "grey70",  "grey0",  "grey0",  "grey70",  "grey30",  "grey70",  "grey70",  "grey70",  "grey70",  "grey70")
Labels <- c("A","B","C","D","E","F","G","H","I", "J", "K", "L", "M", "N", "O", "P", "Q", "R", "S", "T", "U", "V", "W", "X", "Y", "Z", "AA", "AB", "AC", "AD", "AE", "AF", "AG", "AH", "AI", "AJ", "AK", "AL", "AM", "AN", "AO","AP", "AQ", "AR", "AS", "AT", "AU", "AV", "AW", "AX") # labels relate to the order in which the subreddits are entered in the step 9 .txt file input (i.e., "A"=first in list, "B"=second in list)
Vsizes <- c(6.94,6.88,6.82,6.76,6.7,6.64,6.58,6.52,6.46,6.4,6.34,6.28,6.22,6.16,6.1,6.04,5.98,5.92,5.86,5.8,5.74,5.68,5.62,5.56,5.5,5.44,5.38,5.32,5.26,5.2,5.14,5.08,5.02,4.96,4.9,4.84,4.78,4.72,4.66,4.6,4.54,4.48,4.42,4.36,4.3,4.24,4.18,4.12,4.06,4)
network_plot <- qgraph(matrix,labels=Labels,color=Cols,shape="circle",minimum=0.25,vsize=Vsizes,layout="spring", posCol="black", negCol="black",labels=TRUE, filetype="jpg") # change minimum value to alter the minimum relationship that should be displayed on the plot

# NETWORK PLOT (thinspo subreddit network)
# to specify different colours and shapes for the nodes (i.e., subreddits), copy the output for "wc" above into a text document and replace each different value with a different colour/shape combination below
Cols <- c("grey30", "grey0", "grey0", "grey50", "grey30", "grey70", "grey0", "grey30", "grey0", "grey100", "grey30", "grey30", "grey30", "grey0", "grey0", "grey50", "grey30", "grey50", "grey30", "grey50", "grey30", "grey50", "grey0", "grey50", "grey0", "grey0", "grey0", "grey0", "grey30", "grey50", "grey0", "grey0", "grey0", "grey50", "grey30", "grey50", "grey0", "grey50", "grey0", "grey0", "grey50", "grey30", "grey0", "grey0", "grey50", "grey0", "grey0", "grey0", "grey0", "grey0")
Labels <- c("A","B","C","D","E","F","G","H","I", "J", "K", "L", "M", "N", "O", "P", "Q", "R", "S", "T", "U", "V", "W", "X", "Y", "Z", "AA", "AB", "AC", "AD", "AE", "AF", "AG", "AH", "AI", "AJ", "AK", "AL", "AM", "AN", "AO","AP", "AQ", "AR", "AS", "AT", "AU", "AV", "AW", "AX") # labels relate to the order in which the subreddits are entered in the step 9 .txt file input (i.e., "A"=first in list, "B"=second in list)
Vsizes <- c(6.94,6.88,6.82,6.76,6.7,6.64,6.58,6.52,6.46,6.4,6.34,6.28,6.22,6.16,6.1,6.04,5.98,5.92,5.86,5.8,5.74,5.68,5.62,5.56,5.5,5.44,5.38,5.32,5.26,5.2,5.14,5.08,5.02,4.96,4.9,4.84,4.78,4.72,4.66,4.6,4.54,4.48,4.42,4.36,4.3,4.24,4.18,4.12,4.06,4)
network_plot <- qgraph(matrix,labels=Labels,color=Cols,shape="circle",minimum=0.25,vsize=Vsizes,layout="spring", posCol="black", negCol="black",labels=TRUE, filetype="jpg") # change minimum value to alter the minimum relationship that should be displayed on the plot
